# Supplementary material for: DNA Barcodes Confirm the Taxonomic and Conservation Status of a Species of Tree on the Brink of Extinction in the Pacific
Source: PLoS One. 2016 Jun 15;11(6):e0155118. doi: 10.1371/journal.pone.0155118 (PMC4909193; doi:10.1371/journal.pone.0155118)
Supplement: S3 Table — List of GenBank accession numbers for all nucleotide sequences generated and used in the analysis. (XLSX) [file pone.0155118.s003.xlsx]

## Sheet: Sheet1
Bank It Submission #	Locus	Sequence #	GenBank Accession #	Species	Voucher	DNA sample #
BankIt1821033	rbcL	Seq1	KR922329	Timonius subauritus	Costion 3359	5
BankIt1821033	rbcL	Seq2	KR922330	Timonius salsedoi	Costion 3380	7
BankIt1821033	rbcL	Seq3	KR922331	Timonius korrensis	Costion 3448	14
BankIt1821033	rbcL	Seq4	KR922332	Timonius mollis	Costion 3371	24
BankIt1827506	matK	Seq1	KR922333	Timonius korrensis	Costion 3438	1
BankIt1827506	matK	Seq2	KR922334	Timonius subauritus	Costion 3359	5
BankIt1827506	matK	Seq3	KR922335	Timonius mollis	Costion 3369	6
BankIt1827506	matK	Seq4	KR922336	Timonius salsedoi	Costion 3380	7
BankIt1827506	matK	Seq5	KR922337	Timonius subauritus	Costion 3370	8
BankIt1827506	matK	Seq6	KR922338	Timonius mollis	Costion 3500	9
BankIt1827506	matK	Seq7	KR922339	Timonius subauritus	Costion 3496	10
BankIt1827506	matK	Seq8	KR922340	Timonius subauritus	Costion 3501	11
BankIt1827506	matK	Seq9	KR922341	Timonius subauritus	Costion 3268	12
BankIt1827506	matK	Seq10	KR922342	Timonius salsedoi	Costion 3493	13
BankIt1827506	matK	Seq11	KR922343	Timonius korrensis	Costion 3448	14
BankIt1827506	matK	Seq12	KR922344	Timonius subauritus	Costion 3431	15
BankIt1827506	matK	Seq13	KR922345	Timonius mollis	Costion 3367	16
BankIt1827506	matK	Seq14	KR922346	Timonius mollis	Costion 3498	17
BankIt1827506	matK	Seq15	KR922347	Timonius mollis	Costion 3502	18
BankIt1827506	matK	Seq16	KR922348	Timonius subauritus	Costion 3436	19
BankIt1827506	matK	Seq17	KR922349	Timonius subauritus	Costion 3495	20
BankIt1827506	matK	Seq18	KR922350	Timonius mollis	Costion 3361	21
BankIt1827526	ITS	Seq1	KR922351	Timonius subauritus	Costion 3272	22
BankIt1827526	ITS	Seq2	KR922352	Timonius subauritus	Costion 3273	23
BankIt1827526	ITS	Seq3	KR922353	Timonius subauritus	Costion 3334	2
BankIt1827526	ITS	Seq4	KR922354	Timonius subauritus	Costion 3495	20
BankIt1827526	ITS	Seq5	KR922355	Timonius subauritus	Costion 3496	10
BankIt1827526	ITS	Seq6	KR922356	Timonius korrensis	Costion 3438	1
BankIt1827526	ITS	Seq7	KR922357	Timonius korrensis	Costion 3448	14
BankIt1827526	ITS	Seq8	KR922358	Timonius salsedoi	Costion 3380	7
BankIt1827526	ITS	Seq9	KR922359	Timonius salsedoi	Costion 3493	13
BankIt1827526	ITS	Seq10	KR922360	Timonius mollis	Costion 3361	21
BankIt1827526	ITS	Seq11	KR922361	Timonius mollis	Costion 3367	16
BankIt1827526	ITS	Seq12	KR922362	Timonius mollis	Costion 3369	6
BankIt1827526	ITS	Seq13	KR922363	Timonius mollis	Costion 3371	24
BankIt1827526	ITS	Seq14	KR922364	Timonius subauritus	Costion 3268	12
BankIt1827526	ITS	Seq15	KR922365	Timonius subauritus	Costion 3359	5
BankIt1827526	ITS	Seq16	KR922366	Timonius subauritus	Costion 3370	8
BankIt1827526	ITS	Seq17	KR922367	Timonius subauritus	Costion 3431	15
BankIt1827526	ITS	Seq18	KR922368	Timonius subauritus	Costion 3436	19
BankIt1827832	petD	Seq1	KR922369	Timonius korrensis	Costion 3438	1
BankIt1827832	petD	Seq2	KR922370	Timonius subauritus	Costion 3501	11
BankIt1827832	petD	Seq3	KR922371	Timonius subauritus	Costion 3359	5
BankIt1827832	petD	Seq4	KR922372	Timonius mollis	Costion 3369	6
BankIt1827832	petD	Seq5	KR922373	Timonius salsedoi	Costion 3380	7
BankIt1828238	trnH_psbA	Seq1	KR922374	Timonius subauritus	Costion 3272	22
BankIt1828238	trnH_psbA	Seq2	KR922375	Timonius subauritus	Costion 3273	23
BankIt1828238	trnH_psbA	Seq3	KR922376	Timonius subauritus	Costion 3334	2
BankIt1828238	trnH_psbA	Seq4	KR922377	Timonius subauritus	Costion 3495	20
BankIt1828238	trnH_psbA	Seq5	KR922378	Timonius subauritus	Costion 3496	10
BankIt1828238	trnH_psbA	Seq6	KR922379	Timonius mollis	Costion 3498	17
BankIt1828238	trnH_psbA	Seq7	KR922380	Timonius mollis	Costion 3499	4
BankIt1828238	trnH_psbA	Seq8	KR922381	Timonius mollis	Costion 3500	9
BankIt1828238	trnH_psbA	Seq9	KR922382	Timonius subauritus	Costion 3501	11
BankIt1828238	trnH_psbA	Seq10	KR922383	Timonius mollis	Costion 3502	18
BankIt1828238	trnH_psbA	Seq12	KR922384	Timonius salsedoi	Costion 3380	7
BankIt1828238	trnH_psbA	Seq13	KR922385	Timonius salsedoi	Costion 3493	13
BankIt1828238	trnH_psbA	Seq14	KR922386	Timonius mollis	Costion 3361	21
BankIt1828238	trnH_psbA	Seq15	KR922387	Timonius mollis	Costion 3367	16
BankIt1828238	trnH_psbA	Seq16	KR922388	Timonius mollis	Costion 3369	6
BankIt1828238	trnH_psbA	Seq17	KR922389	Timonius mollis	Costion 3371	24
BankIt1828238	trnH_psbA	Seq18	KR922390	Timonius subauritus	Costion 3268	12
BankIt1828238	trnH_psbA	Seq19	KR922391	Timonius subauritus	Costion 3359	5
BankIt1828238	trnH_psbA	Seq20	KR922392	Timonius subauritus	Costion 3370	8
BankIt1828238	trnH_psbA	Seq21	KR922393	Timonius subauritus	Costion 3431	15
BankIt1828238	trnH_psbA	Seq22	KR922394	Timonius subauritus	Costion 3436	19
BankIt1828247	trnH_psbA	Seq11	KR922395	Timonius korrensis	Costion 3448	14
BankIt1828253	atpB_rbcL	Seq1	KR922396	Timonius subauritus	Costion 3359	5
BankIt1828253	atpB_rbcL	Seq2	KR922397	Timonius salsedoi	Costion 3380	7
BankIt1828253	atpB_rbcL	Seq3	KR922398	Timonius korrensis	Costion 3448	14
BankIt1828253	atpB_rbcL	Seq4	KR922399	Timonius mollis	Costion 3371	24
BankIt1828254	trnL_trnF	Seq1	KR922400	Timonius subauritus	Costion 3359	5
BankIt1828254	trnL_trnF	Seq2	KR922401	Timonius salsedoi	Costion 3380	7
BankIt1828254	trnL_trnF	Seq3	KR922402	Timonius korrensis	Costion 3448	14
BankIt1828254	trnL_trnF	Seq4	KR922403	Timonius mollis	Costion 3371	24
